# Supplementary material for: A bioinformatic survey of RNA-binding proteins in Plasmodium
Source: BMC Genomics. 2015 Nov 2;16:890. doi: 10.1186/s12864-015-2092-1 (PMC4630921; doi:10.1186/s12864-015-2092-1)
Supplement: Additional file 1: — A comprehensive list of putative RNA-binding proteins retrieved from Plasmodium spp.: This summary table shows each of the putative RNA-binding proteins retrieved from P. falciparum and provides their Gene ID, their protein length, orthologs in P. vivax and P. yoelii, search results against model species, functional annotations, domain organizations, structural similarity to homologs, and Gene Ontology (GO) terms. Blue, pink, and green boxes are used to denote transmembrane, low complexity, and coiled-coil regions respectively, and NH for no homologs. Naming of Plasmodium genes is tentative, and should be used cautiously until further evidences are available about their functions. (XLSX 2203 kb) [file 12864_2015_2092_MOESM1_ESM.xlsx]

## Sheet: Summay table 
RNA-binding domain	Protein length (aa	Orthologs in P. vivax	Orthologs in P. yoelii	E-value (against non-apicomplexans	% query coverage	% Identity	Species	Annotation	Domain organization	Remarks/Functions	GO terms	Trypanosoma homologs	NCBI reference sequence	Reference	Name in Trypanosomes
RRM
PF3D7_0414500	363	PVX_089680	PY17X_0716700	4e-29	48	38	H. sapiens Gene ID: 4440	Musashi homolog 1		PfRRM1	Post transcriptional regulation	Tb09.211.0930
PF3D7_1468800	833	PVX_117025	PY17X_1336700	2e-49	70	27	A. thaliana Gene ID: 829822	Splicing factor U2AF large subunit B		PfU2AF1	Splicing	Tc00.1047053508901.20	AAP42140.1	Ref No. 122	RNA-binding protein 4
PF3D7_1119300	294	PVX_091600	PY17X_0930800	8e-78	93	48	A. thaliana Gene ID: 834293	Splicing factor U2AF small subunit B		PfU2AF2	Splicing	Tb10.70.4300		Ref No. 23	U2AF35
PF3D7_0920900	480	PVX_099460	PY17X_0825100	5e-07	58	22	A. thaliana Gene ID: 820885	U4/U6 snRNA-associated-splicing factor, putative (PRP24)		Pf has only two RRMs. It acts as a mediator in formation of U4/U6 di-snRNP combo	Splicing
PF3D7_0935000	193	PVX_086965	PY17X_0839200	9e-43	98	39	H. sapiens Gene ID: 6629	U2 snRNP associated small nuclear ribonucleoprotein B		PfsnRPB2-B	Splicing	Tb927.3.3480
PF3D7_1402700	653	PVX_086295	PY17X_1041700	4e-65	83	28	H. sapiens Gene ID: 23350	U2 snRNP-associated SURP motif-containing protein or SR140		PfsnRPB2-2	Splicing
PF3D7_1367100	423	PVX_115315	PY17X_1144300	3e-54	46	48	A. thaliana Gene ID: 824230	U1 small nuclear ribonucleoprotein 70 kDa		PfU1snRNP	Splicing	TbgDal_VIII4640
PF3D7_1306900	449	PVX_122180	PY17X_0839200	4e-34	62	29	H. sapiens Gene ID: 6626	U1 snRNP assocaited small nuclear ribonucleoprotein A		PfsnRPBU1-A	Splicing
PF3D7_1224300	875	PVX_123845	PY17X_1441700	5e-91	59	57	H. sapiens Gene ID: 26986	PABPC1 poly(A) binding protein, cytoplasmic 1		PfPABP1	Translation & maturation	Tb09.211.0930	AAM74138.1	Ref No. 123	TcUBP-1
PF3D7_0629400	780	PVX_114570	PY17X_1129700	4e-23	27	29	A. thaliana Gene ID: 835581	Polyadenylate-binding protein RBP45A		PfPABP2	Translation & maturation
PF3D7_0923900	609	PVX_099605	PY17X_0828100	5e-34	76	45	D. melanogaster Gene ID: 35788	Pabp2, isoform A (nuclear)		PfPABP3	Translation & maturation	Tb927.6.3870		Ref No. 23	SGN1
PF3D7_1360900	389	PVX_115005	NH	1e-26	76	27	A. thaliana Gene ID: 843507	Polyadenylate-binding protein 5		PfPABP4	Translation & maturation	Tb09.211.2150	AAM74138.1	Ref No. 123	TcUBP-2
PF3D7_0606500	663	PVX_113495	PY17X_0106700	9e-37	72	26	A. thaliana Gene ID: 840918	Polypyrimidine tract-binding protein 3		PfPTBP1	Splicing & Alternative splicing		AAR99600.1	Ref No. 124	PTB
PF3D7_1236100	445	PVX_100755	PY17X_1453200	3e-25	25	44	H. sapiens Gene ID: 10659	CUG-BP Elav-like family member 2		PfCELF4	Splicing & Alternative splicing
PF3D7_1409800	514	PVX_085960	PY17X_1035100	7e-49	85	30	A. thaliana Gene ID: 828090	RNA binding protein Bruno, putative (HoBo)		PfCELF2 (May have function in translation regulation as demostrated in Drosophila)	Post transcriptional regulation
PF3D7_0823200	286	PVX_089205	PY17X_0707700	7e-21	56	49	H. sapiens Gene ID: 11189	CUG-BP Elav (Embryonic lethal abnormal visual protein)-like family member 3		PfCELF3	Splicing & Alternative splicing	Tc00.1047053511481.55	AAP42141.1	Ref No. 122	RNA-binding protein 5
PF3D7_1359400	509	PVX_114940	PY17X_1137200	2e-59	71	33	A. thaliana Gene ID: 839497	RNA recognition motif-containing protein		PfCELF1	Splicing & Alternative splicing
PF3D7_1454000	511	PVX_117780	PY17X_1321500	2e-18	30	35	H. sapiens Gene ID: 84991	Splicing factor 45		PfSPF45 ; Similar domain strcuture as that of human homolog	Splicing & Alternative splicing
PF3D7_0517300	298	PVX_080385	PY17X_1235500	3e-46	59	51	H. sapiens Gene ID: 6426	Splicing factor, arginine/serine-rich 1		PfRSrrm1	Splicing & Alternative splicing
PF3D7_1004400	880	PVX_094415	PY17X_1205800	5e-22	20	32	H. sapiens Gene ID: 6429	Transformer-2 protein homolog beta isoform 2 (TRA2B)		PfRSrrm2	Splicing regulation
PF3D7_1119800	200	PVX_091625	NH	5e-20	79	31	H. sapiens Gene ID: 6426	Serine/arginine-rich splicing factor 1		PfRSrrm3	Splicing & Alternative splicing
PF3D7_0503300	308	PVX_097740	PY17X_0923600	7e-23	30	47	A. thaliana Gene ID: 831999	Serine/arginine-rich SC35-like splicing factor SCL28		PfRSrrm4	Splicing & Alternative splicing	Tb927.2.4710	AAA63801.1	Ref No. 126	TbRRM1
PF3D7_1006800	246	PVX_094535	PY17X_1208200	8e-20	96	30	S cerevisiae Gene ID: 850346	Gbp2p		PfRSrrm5	mRNA export
PF3D7_1002400.1	296	PVX_094315	PY17X_1203900	5e-21	49	41	H. sapiens Gene ID: 6434	Transformer-2 protein homolog beta isoform 2 (TRA2B)		PfRSrrm6	Splicing regulation
PF3D7_1022400	538	PVX_111600	PY17X_0507700	1e-34	30	43	A. thaliana Gene ID: 839262	Pre-mRNA-splicing factor SF2		PfSF2	Splicing & Alternative splicing
PF3D7_0916700	388	PVX_099257	PY17X_0821000	3e-21	62	25	A. thaliana Gene ID: 824853	UBP1-associated protein 2B		PfUbp	mRNA turnover
PF3D7_1217200	1119	PVX_123535	PY17X_1435200	4e-53	58	27	S cerevisiae Gene ID: 9904	Mrd1p - snoRNA-associated small subunit rRNA processing protein		PfMrd1p	Ribosome biogenesis	Tb927.8.4170		Ref No. 23	MRD1
PF3D7_1224900	106	PVX_123875	PY17X_1442300	7e-46	98	68	H. sapiens Gene ID: 51639	Splicing factor 3B subunit 6 (SF3B6)		PfSF3B6	Splicing	TbgDal_X9150
PF3D7_1420000	484	PVX_085480	PY17X_1025100	2e-70	39	55	H. sapiens Gene ID: 10262	Splicing factor 3B subunit 4 (SF3B4)		PfSF3B4	Splicing
PF3D7_1321700	864	PVX_116785	PY17X_1341800	8e-55	54	33	A. thaliana Gene ID: 830848	Splicing factor, CC1 like		PfCC1 or PfRbm39	Splicing	Tc00.1047053508153.680	AAP42142.1	Ref No. 122	RNA-binding protein 6
PF3D7_1248200	357	PVX_101300	PY17X_1463700	2e-77	77	41	H. sapiens Gene ID: 55696	Pre-mRNA-splicing factor RBM22		MOS4-associated complex subunit 5A	Nuclear protein complex associate with spliceosome
PF3D7_1020000	322	PVX_001865	PY17X_0505300	4e-20	69	33	H. sapiens Gene ID: 23029	RNA-binding protein 34 (RBM34)		Function yet to determine	ND	TbgDal_IX8260
PF3D7_0515000	848	PVX_080495	PY17X_1115800	1e-33	24	34	S cerevisiae Gene ID: 851318	Pre-mRNA-splicing factor Cwc2		PfCwc2	Splicing
PF3D7_0728900	492	PVX_081745	PY17X_0214400	1e-20	46	27	H. sapiens Gene ID: 27336	HIV Tat-specific factor 1 involves in transcription and splicing		PfTsf	Splicing
PF3D7_0319500	309	PVX_095260	PY17X_0809000	2e-43	38	57	H. sapiens Gene ID: 51634	RNA-binding motif protein, X-linked 2		Function yet to determine	ND
PF3D7_0415500	234	PVX_089730	PY17X_0717700	5e-38	67	44	A. thaliana Gene ID: 834443	Nulear cap-binding protein subunit 20 (CBP20)		involve early stage in splicing, Colot et al. 1996	mRNA maturation	TbgDal_VI1690
PF3D7_0615700	156	PVX_113920	PY17X_1233900	8e-12	57	34	D. melanogaster Gene ID: 44029	Aly or REF1		PfAly	NMD & mRNA export
PF3D7_0815600	268	PVX_089625	PY17X_0715400	8e-24	36	48	H. sapiens Gene ID: 8666	Eukaryotic translation initiation factor 3 subunit G		PfeIF3G	Translation
PF3D7_0933000	761	PVX_087055	PY17X_0837200	2e-15	9	45	H. sapiens Gene ID: 1478	Cleavage stimulation factor subunit 2,3' pre-RNA, subunit 2, 64kDa		Multiple species have similar annotation	mRNA maturation
PF3D7_1024200	160	PVX_111500	PY17X_0509500	9e-10	47	30	H. sapiens Gene ID: 54845	Epithelial splicing regulatory protein 1			Splicing regulation
PF3D7_1207500	182	PVX_084415	PY17X_0608500	0.009	57	29	A. thaliana Gene ID: 816366	RNA-binding (RRM/RBD/RNP motifs) family protein; EXC-7 homolog from C. elegans			ND
PF3D7_1320900	125	PVX_122855	PY17X_1420900	4e-20	72	45	H. sapiens Gene ID: 10450	Peptidyl-prolyl cis-trans isomerase E (PPIE)		Doubt, however, query covered most of the homolog region	Isomerase
PF3D7_1406000	107	PVX_086130	PY17X_1038600	2e-28	86	54	H. sapiens Gene ID: 9939	RNA-binding protein 8A (RBM8A)		PFRBM8A-It’s a homolog of Y14 can bind both DNA and protein using same binding surface	NMD & mRNA export
PF3D7_0517700	716	PVX_080365	PY17X_1235900	4e-89	98	30	H. sapiens Gene ID: 8662	Eukaryotic translation initiation factor 3 subunit B (EIF3B )		PfElf3b (many not be RNA binding in human, however it does so in yeast)	Translation	Tb927.5.2570		Ref No. 23	EIF3B
PF3D7_1235300	1662	PVX_100715	PY17X_1452400	7e-36	12	49	H. sapiens Gene ID: 4850	CCR4-NOT transcription complex subunit 4			RNA degradation
PF3D7_0606100	582	PVX_113475	PY17X_0106400	8e-10	37	34	A. thaliana Gene ID: 824101	RNA-binding protein RBP37		This family of proteins are specific to plants, no homologs in metazoans. Identified large numbers in Arabidopsis	ND
PF3D7_1107100	588	PVX_091030	PY17X_0942300	1e-10	28	36	H. sapiens Gene ID: 3182	Heterogeneous nuclear ribonucleoprotein A/B		May have functions related to splicing	RNA metabolism
PF3D7_1131000	427	NH	NH	0.013	35	47	D. melanogaster Gene ID: 41147	RNA-binding protein S1 (RnpS1)		PfRnpS1--> Exon-exon juction complex component has SR domain	EJC & mRNA export
PF3D7_1360100	180	PVX_114975	PY17X_1137800	1e-46	56	65	A. thaliana Gene ID: 819606	RNA binding protein, putative		Could see homologs, however functions not known	ND
PF3D7_0812500	958	PVX_123145	PY17X_1427000	2e-46	12	63	D. melanogaster Gene ID: 42957	RNA binding protein, putative		only RRM has high similarity (67% identity) to Peptidyl-prolyl cis-trans isomerase-like 4 from human and Arabidopsis	Isomerase	Tb927.5.3750		Ref No. 23	PPCTI
PF3D7_0405400	3136	PVX_000970	PY17X_1004500	0	74	70	H. sapiens Gene ID: 10594	Pre-mRNA processing factor 8		Prp8	Splicing	Tb09.211.2420
PF3D7_0623400	427	PVX_114285	PY17X_1123700	2e-30	29	50	A. thaliana Gene ID: 836317	Mei domain: Regulate cell growth during embryonic development		Mei domain is predominantly plant specific	Cell growth regulation
PF3D7_1310700	143	PVX_122365	PY17X_1411000	0.011	79	22	A. thaliana Gene ID: 838882	Putative poly(A) binding protein			mRNA maturation
PF3D7_1317300	296	PVX_122685	PY17X_1417500	1.1	25	26	H. sapiens Gene ID: 55544	Heterogeneous nuclear ribonucleoprotein at 98DE or RBM38			RNA metabolism
PF3D7_0610200	960	PVX_113660	PY17X_0110300	2e-13	19	30	H. sapiens Gene ID: 58517	RNA-binding protein 25		PWI	Alternative splicing
PF3D7_1326300	527	PVX_116560	PY17X_1346200					Splicing factor homolog		Ambiguous	ND & Plasmodium specific
PF3D7_0716000	1125	PVX_000625	PY17X_0616400					Splicing factor homolog		Ambiguous	ND & Plasmodium specific
PF3D7_1110400	1483	PVX_091170	PY17X_0939200					Asparagine-rich antigen		No appreciable homologs	ND & Plasmodium specific		CAB52245.1	Ref No. 126	TSR1
PF3D7_0603100	452	PVX_113320	PY17X_0103500					Conserved plasmodium protein, unknown function		No appreciable homologs	ND & Plasmodium specific
PF3D7_1405900	1109	PVX_086140	PY17X_1038700					RNA binding protein, putative		No appreciable homologs	ND & Plasmodium specific
PF3D7_0723900	1222	PVX_096150	PY17X_0624100					Conserved plasmodium protein, unknown function		No appreciable homologs	ND & Plasmodium specific
PF3D7_0929200	289	PVX_099915	PY17X_0833300							No appreciable homologs	ND & Plasmodium specific
PF3D7_1330800	596	PVX_082480	PY17X_1350600					Conserved plasmodium protein, unknown function		No appreciable homologs	ND & Plasmodium specific
PF3D7_0416000	579	PVX_089755	PY17X_0718100							No appreciable homologs	ND & Plasmodium specific
PF3D7_1132100	1130	PVX_092210	PY17X_0917800					No		No appreciable homologs	ND & Plasmodium specific
PF3D7_0205700.1	222	PVX_003720	PY17X_0304000					Conserved plasmodium protein, unknown function		No appreciable homologs	ND & Plasmodium specific
PF3D7_1022000	1426	PVX_001965	PY17X_0507300					RNA binding protein, putative		No appreciable homologs	ND & Plasmodium specific
PF3D7_1445600	596	PVX_118205,	PY17X_1313200					Erythrocyte membrane-like protein		No appreciable homologs	ND & Plasmodium specific
PF3D7_1139100	1791	PVX_092560	PY17X_0911200					Conserved plasmodium protein, unknown function		No appreciable homologs	ND & Plasmodium specific
PF3D7_1353400	1164	PVX_114660	PY17X_1131400					RANBp family zinc finger		No appreciable homologs	ND & Plasmodium specific
PF3D7_1126800	914	PVX_091955	PY17X_0923600							only limited matching localized to N-terminus	ND & Plasmodium specific
Pf3D7_1244400	193	PVX_101115	PY17X_1460200							No appreciable homologs	ND & Plasmodium specific
DEXD Helicase
PF3D7_0623700	1137	PVX_114300	PY17X_0621500	9e-30	27	38	A. thaliana Gene ID: 833980	Helicase with Suv3 domain may be a yeast mitochondrial degradosome (mtEXO) member-like		PfSuv3 (Saccharomyces Suv3p homolog)	RNA degradation
PF3D7_0218400	562	PVX_002620	PY17X_0315600	2e-146	72	51	H. sapiens Gene ID: 51202	DDX47 (Rrp8p)		Ribosomal assembly-18S rRNA processing	Translation	TbgDal_X7670
PF3D7_0721300	899	PVX_096273	PY17X_0420800	7e-38	53	41	H. sapiens Gene ID: 64794	ATP-dependent RNA helicase DDX31 (Dbp7p)		27S pre-ribosomal rRNA processing (60S ribosomal biogenesis)	Translation	Tb927.3.620
PF3D7_1419100	1041	PVX_085525	PY17X_1026000	6e-14	57	24	H. sapiens Gene ID: 57696	ATP-dependent RNA helicase DDX55 (Spb4p)		27S pre-ribosomal rRNA processing (60S ribosomal biogenesis)	Translation
PF3D7_1418900	876	PVX_085535	PY17X_1026200	2e-94	51	38	H. sapiens Gene ID: 1662	ATP-dependent RNA helicase DDX10 (Dbp4p)		Ribosomal assembly-18S rRNA processing	Translation	Tb927.5.4270
PF3D7_0630900	601	PVX_114645	PY17X_1131100	0	80	15	S. cerevisiae Gene ID: 855335	DEAD/DEAH box ATP-dependent RNA helicase (Has1p)		Maturation of 40S and 60S ribosomal subunits	Translation	Tb10.70.0570
PF3D7_1307300	630	PVX_122200	PY17X_0822800	6e-49	65	29	H. sapiens Gene ID: 8886	ATP-dependent RNA helicase DDX18 (Dbp6p)		60S ribosomal biogenesis-27s-rRNA processing	Translation	TbgDal_X7640
PF3D7_1332700	490	PVX_082565	PY17X_0615300	9e-92	83	38	H. sapiens Gene ID: 54555	ATP-dependent RNA helicase DDX49 (Rrp3p)		60S ribosomal assembly	Translation	Tb10.406.0540
PF3D7_0827000	1289	PVX_089015	PY17X_0704000	2e-66	30	35	H. sapiens Gene ID: 79039	ATP-dependent RNA helicase DBP10 (DBP10) or DDX54 isoform 1		5.8S/25S rRNA processing	Translation	TbgDal_IV2580
PF3D7_1251500	705	PVX_101465	PY17X_1467000	1e-97	71	35	H. sapiens Gene ID: 55661	DDx27 (Drs1p)		27S->25S rRNA conversion	Translation	TbgDal_V2120
PF3D7_0422700	390	PVX_090175	PY17X_1352500	0	98	66	H. sapiens Gene ID: 9775	Eukaryotic initiation factor 4A-III (EIF4A3) DDX48 (Fal1p)		PfDDX48	Translation	Tb11.12.0011
PF3D7_1021500	680	PVX_001940	PY17X_0803900	5e-54	65	30	S. cerevisiae Gene ID: 852704	DDX52 (Rok1p)		PfRok1p	Translation	Tb11.01.5370
PF3D7_0527900	665	PVX_079855	PY17X_1220900	0	75	62	H. sapiens Gene ID: 51428	DDX41 (Mak5p)		60S ribosome assembly	Translation	Tb927.8.1510
PF3D7_1302700	1566	PVX_121975	PY17X_1344400	6e-57	53	43	H. sapiens Gene ID: 57647	ATP-dependent RNA helicase DHX37 (dhr1p)		18S rRNA processing	Translation	Tb927.6.4600
PF3D7_1445900	527	PVX_118190	PY17X_0712300	1e-170	88	53	H. sapiens Gene ID: 10521	ATP-dependent RNA helicase DDX17 isoform 1 (Dbp2p)		Characterized in Pf	Translation	Tb927.8.1510
PF3D7_0602100	1350	PVX_113270	PY17X_0102500	0	79	57	H. sapiens Gene ID: 23517	Superkiller viralicidic activity 2-like 2 (SKIV2L2) or Mtr4p		5.8S rRNA processing	RNA degradation	TbgDal_X9120
PF3D7_0504400	755	PVX_097785	PY17X_1105100	3e-91	65	35	H. sapiens Gene ID: 9188	DDX21		RNA processing and nucleolar localization of RNA helicase DDX21	Translation	Tb927.5.4420
PF3D7_0320800	433	PVX_095195	PY17X_1350900	0	97	66	H. sapiens Gene ID: 1656	ATP-dependent RNA helicase DDX6 or Dhh or Dozi			Post transcriptional regulation	Tb10.70.3290
PF3D7_0807100	1321	PVX_088190	PY17X_1226700	3e-21	37	31	S. cerevisiae Gene ID: 851394	DExD/H-box ATP-dependent RNA helicase DHH1		translational repression, mRNA decay	Post transcriptional regulation
PF3D7_0810600	941	PVX_123240	PY17X_1004100	7e-148	64	42	S. cerevisiae Gene ID: 855984	DEAD-box ATP-dependent RNA helicase DBP1		DDX3X has two homologs in Plasmodium	Translation	TbgDal_X17700
PF3D7_1459000	741	PVX_117510	PY17X_0524500	3e-82	54	39	H. sapiens Gene ID: 55308	ATP-dependent RNA helicase DBP5 (DBP5) or ATP-dependent RNA helicase DDX19A/B			mRNA export
PF3D7_1468700	398	PVX_117030	PY17X_1336600	1e-162	97	70	H. sapiens Gene ID: 1973	Eukaryotic initiation factor 4A (eIF4A)			Translation	Tb09.160.3270
PF3D7_0321600	735	PVX_095155	PY17X_1220100	1e-49	64	26	H. sapiens Gene ID: 11325	ATP-dependent RNA helicase DDX42			Splicing & Chaperone	TbgDal_X8110
PF3D7_0821300	867	PVX_089295	PY17X_0709700	3e-70	85	27	H. sapiens Gene ID: 170506	ATP-dependent RNA helicase DHX36 isoform 1 or RHAU (RNA helicase associated with AU-rich element)		Stress granules	Stress granules	Tb10.6k15.1290
PF3D7_0909900	1373	PVX_098935	PY17X_0814400	6e-145	54	35	H. sapiens Gene ID: 6499	Helicase with Zn-finger motif; or helicase SKI2W isoform X1			RNA degradation	Tb10.6k15.3220
PF3D7_0917600	820	PVX_099300	PY17X_1362100	0	82	58	S. cerevisiae Gene ID: 852757	Pre-mRNA-splicing factor ATP-dependent RNA helicase PRP43, putative (PRP43)		PfPrp43	Splicing	TbgDal_V1620
PF3D7_0209800	457	PVX_003945	PY17X_1407500	0	99	58	H. sapiens Gene ID: 7919	Spliceosome RNA helicase DDX39B; alias UAP56		PfDDX39B or PfUAP56	Splicing	Tb10.70.7730
PF3D7_1231600	1168	PVX_100525	PY17X_1448800	1e-95	68	43	H. sapiens Gene ID: 8449	Pre-mRNA-splicing factor ATP-dependent RNA helicase PRP2 (PRP2) or DHX16		PfPrp2	Splicing	Tb10.70.1790
PF3D7_0508700	1490	PVX_097995	PY17X_1313500	3e-141	40	45	H. sapiens Gene ID: 9879	Pre-mRNA-processing ATP-dependent RNA helicase Prp5 or ATP-dependent RNA helicase DDX46 isoform 2		PfDDX46	Splicing	TbgDal_V5020
PF3D7_1364300	1151	PVX_115175	PY17X_1429000	0	85	43	H. sapiens Gene ID: 9785	pre-mRNA-splicing factor ATP-dependent RNA helicase PRP16 (PRP16)		PfPrp16	Splicing	TbgDal_X8930
PF3D7_1030100	1290	PVX_111220	PY17X_0515200				Have info in S1 domain	pre-mRNA-splicing factor ATP-dependent RNA helicase PRP22, putative (PRP22)		PfPrp22	Splicing	Tb10.6k15.3410
PF3D7_0518500	1123	PVX_080320	PY17X_1236700	1e-171	53	55	H. sapiens Gene ID: 9416	ATP-dependent RNA helicase DDX23 (PRP28)		spliceosomal assembly-helps in integration f U4-U6/U5 tri-snRNP into the pre-mRNA	Splicing
PF3D7_1439100	2472	PVX_118535,	PY17X_1124000	5e-127	69	40	A. thaliana Gene ID: 836235	U5 small nuclear ribonucleoprotein helicase			Splicing	TbgDal_XI5010
PF3D7_0422500	2874	PVX_090165	PY17X_0524300	2e-114	76	33	H. sapiens Gene ID: 23020	Pre-mRNA-splicing helicase BRR2		Catalyzes the ATP-dependent unwinding of U4/U6 RNA duplices, have role in assembly of a catalytically active spliceosome	Splicing	TbgDal_V3230
PF3D7_0703500	2299	PVX_087715	PY17X_0603600	7e-59	18	34	H. sapiens Gene ID: 855104	Regulator of nonsense transcripts 1 isoform 1; alias Upf1, NAM 7		Mutiple species have identical functional annotation; confirmed by reciprocal Blast and HMMER searches	NMD & export	TbgDal_V3070
PF3D7_1005500	1579	PVX_094465	PY17X_1206900	0	52	55	A. thaliana Gene ID: 834747	Regulator of nonsense transcripts			NMD & export	TbgDal_XI14940
PF3D7_0504200	502	PVX_097775	PY17X_1104900	2e-24	77	23	H. sapiens Gene ID: 55661	ATP-dependent RNA helicase DDX27			ND
PF3D7_0903400	2536	PVX_098615	PY17X_0942800	7e-33	19	38	H. sapiens Gene ID: 91351	ATP-dependent RNA helicase DDX60 (PfDDX60)			ND	TbgDal_XI5620
PF3D7_1031500	917	PVX_111150	PY17X_1457700	3e-82	56	33	S. cerevisiae Gene ID: 855984	DEAD/DEAH box helicase (human-DDX3X)			ND
PF3D7_1241800	878	PVX_100990	PY17X_1402800	2e-179	72	56	H. sapiens Gene ID: 8886	DDX18		PfDDX18	ND
PF3D7_0521700	841	PVX_080160	PY17X_1239700	2e-89	93	29	H. sapiens Gene ID: 1653	DDX1: alias DBP-RB; UKVH5d		PfDDX1	ND
PF3D7_0310500	2269	PVX_119630	PY17X_0307400	2e-37	27	25	H. sapiens Gene ID: 90957	ATP-dependent RNA helicase DHX57		HA2	ND
PF3D7_0405000	567	PVX_000990	PY17X_1109400	8e-26	62	23	H. sapiens Gene ID: 317781	ATP-dependent RNA helicase DDX51		Yet to be determined	ND
PF3D7_1202000	880	PVX_084125	PY17X_1230300	3e-21	46	30	H. sapiens Gene ID:	Nucleolar RNA helicase 2 isoform2		Ambiguous with another function ATP-dependent RNA helicase DDX50 isoform X1	ND
PF3D7_1445200	796	PVX_118230	PY17X_1312800	5e-52	63	28	C. elegans Gene ID: 172223	Protein F55F8.2			ND
PF3D7_0411400	1304	PVX_000680	PY17X_0313200	2e-19	23	27	A. thaliana Gene ID: 836483	DEAD box ATP-dependent RNA helicase 31		Functions yet to be determined	ND
PF3D7_0103600	1534	PVX_081575	PY17X_0210900					ATP-dependent RNA helicase, putative		No homologs	ND & Plasmodium specific
PF3D7_1313400	830	PVX_122490	PY17X_1413600					DEAD box helicase, putative		No appreciable homologs	ND & Plasmodium specific
KH
PF3D7_0605100	755	PVX_113420	PY17X_0105400	3e-10	41	32	H. sapiens Gene ID: 54039	Poly(rC) binding protein 3 isoform 2 (PCBP3)		H. sapiens Gene ID: 57060 (PfPCBP)	mRNA processing
PF3D7_1415300	337	PVX_085685	PY17X_1029800	8e-38	94	30	A. thaliana Gene ID: 830322	TOMV RNA binding protein (BTR1L)		Poly(A)RNA-binding protein (PfNova)	mRNA processing & regulation
				7e-27	92	31	H. sapiens Gene ID: 4858	Poly(A)RNA-binding protein Nova-2
PF3D7_0623600	615	PVX_114295	PY17X_1123900	3e-46	45	36	A. thaliana Gene ID: 835204	Splicing Factor 1-like protein (SF1)		Reconizes 3' splicing sinal binding directly to the intron branch site	Splicing
PF3D7_1465900	221	PVX_117170	PY17X_1334000	2e-105	99	70	A. thaliana Gene ID: 817719	40S ribosomal protein S3-1		multifaceted functional roles; involves in translation, binding to DNA, and regulating transcription of specific set of genes (Pf40S S3-1)	Translation	Tb10.26.0370
PF3D7_0208200	300	PVX_003860	PY17X_0305900	2e-113	94	56	S. cerevisiae Gene ID: 850298	KRR1, small subunit (SSU) processome component		localizes in nucleolus required for the synthesis of 18S rRNA (PfKrr1)	Translation	TbgDal_VI4160
PF3D7_1469300	262	PVX_117000	PY17X_1337200	9e-69	67	56	S. cerevisiae Gene ID: 854317	Pno1p or Dim2p		shuttling of Dim1 rRNA from cytoplasm to nucleolus (PfDim2)	mRNA processing	Tb09.211.2960
PF3D7_1435800	504	PVX_084745	PY17X_1010600	5e-15	44	41	H. sapiens Gene ID: 26284	Era-like 12S mitochondrial rRNA chaperone 1		Bacterial origin (SSF54814)
PF3D7_0302800	419	PVX_119265	PY17X_0403600							None	ND & Plasmodium specific
PF3D7_0510100	2535	PVX_098065	PY17X_1110800							Putative component of processome, similar to KRR1	ND & Plasmodium specific
PF3D7_1011800	1139	PVX_094810	PY17X_1213400					Function as a novel transcriptional factor		No hits outside Apicomplexans	ND & Plasmodium specific
PF3D7_1359600	2025	PVX_114950	NH							No hits outside Plamsodium (SSF54791)	ND & Plasmodium specific
PUF
PF3D7_0518700	1894	PVX_080310	PY17X_1236900	7e-79	16	47	A. thaliana Gene ID: 835752	mRNA-binding protein PUF1			Post transcriptional regulation	TbgDal_X220	AAK62674.1	Ref No. 125	TbPUF1
PF3D7_0417100	514	PVX_089945	PY17X_0719200	1e-50	62	32	A. thaliana Gene ID: 820198	mRNA-binding protein PUF2			Post transcriptional regulation	TbgDal_X15260
Alba
PF3D7_0814200	248	PVX_123060	PY17X_1425300	2e-26	49	44	A. thaliana Gene ID: 838610	ALBA1		May have plant origin, no homologs except Arabidopsis	Post transcriptional regulation	Tb927.4.2030
PF3D7_1346300	211	PVX_083215	PY17X_1364900	2e-08	71	29	A. thaliana Gene ID: 838610	ALBA2		Found homologous to human ribonuclease P/MRP 25kDa subunit like	Post transcriptional regulation	Tb927.4.2040
PF3D7_1006200	107	PVX_094505	PY17X_1207600	0.36	87	29	A. thaliana Gene ID: 839799	ALBA3			Post transcriptional regulation
PF3D7_1347500	372	PVX_083270	PY17X_1366000					ALBA4		No homologs in model species	ND & Plasmodium specific
PF3D7_0216200	227	PVX_002730	PY17X_1249300					ALBA5		No homologs in model species	ND & Plasmodium specific
PF3D7_1202800	96	PVX_084185	PY17X_0604300					ALBA6		No homologs in model species	ND & Plasmodium specific
Znf (C3H1)
PF3D7_0418700	569	PVX_090025	PY17X_0720800	6e-18	21	37	A. thaliana Gene ID: 834121	RNA-binding protein NOB1			Splicing
PF3D7_1443800	408	PVX_118300	PY17X_1311500	4e-44	66	34	D. melanogaster Gene ID: 42397	Mdlc (midlife crisis) or Cwc24p in yeast		Widely distributed in eukaryotes, similar domain structure as that of Drosophila	Splicing
PF3D7_1008600	372	PVX_094625	PY17X_1210000	0.0002	22	48	C. elegans Gene ID: 174960	Moe3 homolog		Homolog has two C3H1 domains	ND
PF3D7_0525000	704	PVX_079995	PY17X_1243000	5e-05	17	26	H. sapiens Gene ID: 642843	Putative cleavage and polyadenylation specificity factor subunit 4-like protein		Ambiguous	ND	TbgDal_XI14240
PF3D7_0906600	843	PVX_098775	PY17X_0417500	5e-06	6	43	S. cerevisiae Gene ID: 851729	Cth1p, mRNA processing			ND
PF3D7_1425600	1781	NH	NH	4e-05	3	38	S. cerevisiae Gene ID: 850827	Mammalian homolog of CTH2, tris-tetraprolin (Tis11p)			ND
PF3D7_1358600	1005	PVX_114900	PY17X_1136400	4e-05	10	35	H. sapiens Gene ID: 7538	ZFP36 ring finger protein (ZFP36)			ND
PF3D7_1019300	1762	PVX_001830	PY17X_0504600	1e-07	6	36	H. sapiens Gene ID: 376940	Zinc finger CCCH domain-containing protein 6		No specific function	ND
PF3D7_1210200	1000	PVX_084540	PY17X_0611100	6e-05	10	31	A. thaliana Gene ID: 818109	Zinc finger CCCH domain-containing protein 28		No specific function	ND
PF3D7_1315400	419	PVX_122590	PY17X_1415600	2e-06	87	19	A. thaliana Gene ID: 828649	Transducin/WD40 repeat-like superfamily protein		No specific function	ND
PF3D7_1464200	337	PVX_117255	PY17X_1332300	1e-07	27	31	A. thaliana Gene ID: 835795	EMBRYO DEFECTIVE 1789 (Also transcription factor type)		Intreguing homologs, function could not be ascetained	ND
PF3D7_1468400	862	PVX_117045	PY17X_1336400	4e-07	11	32	A. thaliana Gene ID:	CCCH-type zinc finger protein SOMNUS; Transcirptional factor type		Function could not be ascertained; week homologs	ND
PF3D7_1244800	335	PVX_101135	PY17X_1460600	2e-48	80	39	A. thaliana Gene ID: 816547	Zinc finger CCCH domain-containing protein 21, Unknown function			ND
PF3D7_0315600	485	NH	PY17X_0416200							No homologs in model species	ND & Plasmodium specific
PF3D7_0602000	1437	PVX_113265	PY17X_0102400							No homologs in models species	ND & Plasmodium specific
PF3D7_0818100	538	PVX_089510	PY17X_0712900							No homologs in model species	ND & Plasmodium specific
PF3D7_1134600	1722	PVX_092340	NH							No homologs in model species	ND & Plasmodium specific
PF3D7_1207200	2723	NH	NH							No homologs in model species	ND & Plasmodium specific
PF3D7_1220000	435	PVX_123640	PY17X_1437600							Identified as a component of DOZI complex in P. berghei	ND & Plasmodium specific
PF3D7_0522900	1552	PVX_080105	PY17X_1240900							No homologs in model species (<10% identity)	ND & Plasmodium specific
C2H2
PF3D7_0812700	235	PVX_123135	PY17X_1426800	2e-09	19	50	H. sapiens Gene ID: 6631	U1 small nuclear ribonucleoprotein C (SNRPC)		Important for intial recognition of the 5' splice site and subsequent assembly of spliceosome	Splicing
PF3D7_1243100	242	PVX_101055	PY17X_1459000	2e-30	57	45	H. sapiens Gene ID: 153527	Zinc finger matrin-type protein 2 (ZMAT2); alias: Snu23; Ptg-12; hSNU23		SnRNP associated protein role in RNA binding and splicing; however more studies need to confirm--U1-like zinc finger; Family of C2H2-type zinc fingers, present in matrin, U1 small nuclear ribonucleoprotein C and other RNA-binding proteins.	Splicing
PF3D7_0408300	344	PVX_000830	PY17X_1007300	3e-22	32	41	H. sapiens Gene ID: 9406	Supraspliceosme complex component influence alternative splicing		ZRANB2	Splicing & alternative splicing
PF3D7_0619900	233	PVX_114120	PY17X_1120200	7e-80	90	55	C. elegans Gene ID: 178147	REPO-1		Splicing factor 3a, subunit 2 (Prp11)	Splicing
PF3D7_0924700	589	PVX_099650	PY17X_0828900	5e-50	51	64	H. sapiens Gene ID: 10946	Splicing factor 3a, subunit 3, 60kDa (SF3A3)		Prp9	Splicing
PF3D7_1464400	104	PVX_117245	PY17X_1332500	3e-10	62	44	S. cerevisiae Gene ID: 850763	Znf-rRNA binding (Bud20p)		Helps in shuttling preribosomal 60S complex to cytoplasm; U1-like Zn-finger-containing protein	Translation
PF3D7_0409800	575	PVX_000755	PY17X_1008800	8e-19	45	24	A. thaliana Gene ID: 829269	Cytosolic 60S ribosome maturation factor (Rei1p)		It has functional redundancy of with yeast proteins Reh1 in cytoplasmic 60S subunit maturation	Translation
PF3D7_0315800	365	PVX_095445	PY17X_0416400	1e-08	30	24	A. thaliana Gene ID: 831742	Uncharacterized functional homology to A. thaliana protein		Ambigous	ND
PF3D7_1009400	362	PVX_094685	PY17X_1210900	3e-34	31	56	H. sapiens Gene ID: 7756	Zinc finger protein 207, isoform		Initial paper describes it as a transcriptional factor, Pahl, et al 1998	ND
PF3D7_1450400	1844	PVX_117965	PY17X_1317900							<10 sequence coverage homologs	ND & Plasmodium specific
PF3D7_1468900	813	PVX_117020	PY17X_1336800							low coverage	ND & Plasmodium specific
PUA
PF3D7_1417500	466	PVX_085575	PY17X_1027500	0	81	66	A. thaliana Gene ID: 824882	Pseudouridine synthase NAP57 or H/ACA ribonucleoprotein complex subunit 4 (5e-178), H. sapiens				Tb10.100.0060
PF3D7_1466700	179	PVX_117130	PY17X_1334800	2e-53	100	40	H. sapiens Gene ID: 51388	60S ribosome subunit biogenesis protein NIP7 homolog isoform 1; nucleolar pre-rRNA processing			Translation	Tb10.389.1790
PF3D7_0907600	818	PVX_098825	PY17X_0812300	7e-22	72	31	A. thaliana Gene ID: 843476	Eukaryotic translation initiation factor SUI1 family protein isoform 1 (formerly named as ligetin)		Eukaryotic initiation factor	Translation	Tb11.02.4950
PF3D7_0529500	179	PVX_079780	PY17X_1247400	3e-55	97	54	H. sapiens Gene ID: 28985	Malignant T-cell-amplified sequence 1-A (MCTS1)		may be initiation factor homolog
PF3D7_1450600	587	PVX_117950	PY17X_1318100	1e-22	65	27	A. thaliana Gene ID: 841872	SAM dependent methyltrasferase
YTH
PF3D7_0309800	280	PVX_119595	PY17X_0410400	8e-25	48	42	H. sapiens Gene ID: 91746	May be a splicing factor, have functional roles in modulating alternative splicing		Characterized in Pf	Splicing
PF3D7_1419900	572	PVX_085485	PY17X_1025200	3e-17	48	31	A. thaliana Gene ID: 839925	Cleavage and polyadenylation specificity factor AtCPSF30		This protein is an RNA-binding endonuclease	Splicing
S-1 like
PF3D7_1030100	1290	PVX_111220	PY17X_0515200	0	80	56	H. sapiens Gene ID: 1659	Pre-mRNA-splicing factor ATP-dependent RNA helicase PRP22		pre-mRNA-splicing factor ATP-dependent RNA helicase	Splicing
PF3D7_0811900	1176	PVX_123175	PY17X_1427700	1e-09	21	26	A. thaliana Gene ID: 833138	Small subunit ribosomal protein S1		Multiple S1 like domains	Translation
PF3D7_0516600	1610	PVX_080420	PY17X_1234800	1e-53	30	37	A. thaliana Gene ID: 838293	Translation initiation factor IF-2, sporozoite surface antigen MB2 (MB2)		Nguyen et al., 2009, 2011	Translation	Tb927.7.3280
PF3D7_1027400	177	PVX_111350	PV17X_0512600	5e-40	96	39	D. melanogaster Gene ID:261631	DNA-directed RNA polymerase II		May be DNA binding		Tb11.01.6090
SWAP
PF3D7_1474500	701	PVX_118605	PY17X_1305300	2e-35	53	33	C. elegans Gene ID: 173440	Splicing factor 3A subunit 1		Protein PRP-21, (1e-30), C. elegans	Splicing
PF3D7_1402700	653	PVX_086295	PY17X_1041700	4e-65	83	28	H. sapiens Gene ID: 23350	Pre-mRNA splicing factor		U2 snRNP-associated SURP motif-containing protein,	Splicing
PWI
PF3D7_0610200	960	PVX_113660	PY17X_0110300	2e-13	19	30	H. sapiens Gene ID: 58517	RNA-binding protein 25
PF3D7_0623100	786	PVX_114270	PY17X_1123400	6e-16	26	40	H. sapiens Gene ID: 79882	Zinc finger CCCH domain-containing protein 14
PF3D7_0311100	600	PVX_119660	PY17X_0411600	2e-24	23	37	C. elegans Gene ID: 173013	Pre-mRNA splicing factor		The gene is associate with the UAP56 which is essential for early and later stages of spiceosomal assembly and RNA export	Splicing
G-patch
PF3D7_1454000	511	PVX_117780	PY17X_1321500	2e-17	30	35	H. sapiens Gene ID: 84991	Splicing factor 45		Splicing factor	Splicing
PF3D7_1110300	221	PVX_091165	NH	1e-06	47	31	H. sapiens Gene ID: 54865	G patch domain-containing protein 4 isoform 2		function could not determine due to lack of characterized orthologs in other species	ND
PF3D7_0531400	1171	PVX_079695	PY17X_1249300							No appreciable homologs, probably specific to apicomplexans
122 De Gaudenzi, Javier G., Iván D'Orso, and Alberto CC Frasch. "RNA recognition motif-type RNA-binding proteins in Trypanosoma cruzi form a family involved in the interaction with specific transcripts in vivo." Journal of Biological Chemistry 278.21 (2003): 18884-18894.
123 D'Orso, Iván, and Alberto CC Frasch. "TcUBP-1, an mRNA destabilizing factor from trypanosomes, homodimerizes and interacts with novel AU-rich element-and Poly (A)-binding proteins forming a ribonucleoprotein complex." Journal of Biological Chemistry 277.52 (2002): 50520-50528.
124 Stern, Michael Zeev, et al. "Multiple roles for polypyrimidine tract binding (PTB) proteins in trypanosome RNA metabolism." Rna 15.4 (2009): 648-665.
125 Hoek, Maarten, Tyiesha Zanders, and George AM Cross. "Trypanosoma brucei expression-site-associated-gene-8 protein interacts with a Pumilio family protein." Molecular and biochemical parasitology 120.2 (2002): 269-283.
126 Ismaı̈li, Naı̈ma, et al. "Characterization of a SR protein from Trypanosoma brucei with homology to RNA-binding cis-splicing proteins." Molecular and biochemical parasitology 102.1 (1999): 103-115.
127 Levy, Gabriela V., et al. "Depletion of the SR-Related Protein TbRRM1 Leads to Cell Cycle Arrest and Apoptosis-Like Death in Trypanosoma brucei." PloS one 10.8 (2015): e0136070.
